# Supplementary material for: Control of SARS-CoV-2 infection by MT1-MMP-mediated shedding of ACE2
Source: Nat Commun. 2022 Dec 23;13:7907. doi: 10.1038/s41467-022-35590-x (PMC9780620; doi:10.1038/s41467-022-35590-x)
Supplement: Supplementary file 4 — Source Data [file 41467_2022_35590_MOESM4_ESM.xlsx]

## Sheet: Figure 1b
	WT	MMP14-/-
	1	1.085
	2.053	1.195
	1.414	2.123
	2.939	0.669
	1.034	2.833

## Sheet: Figure 3b
Control	ACE2	ACE2+MT1	ACE2+MT1(EA)	ACE2 S707A	ACE2 S707A+MT1	ACE2 I727A	ACE I727A+MT1
52	3515	5657	2527	3016	2402	3546	5855
31	3120	4898	2568	1456	967	2849	4479
41	1310	3328	2464	3348	2246	2548	4305

## Sheet: Figure 3c
	NC	Control (low)	Control (medium)	Control (high)	ACE2 (low)	ACE2 (medium)	ACE2 (high)	ACE2+MT1 (low)	ACE2+MT1 (medium)	ACE2+MT1 (high)
	10821	9880	9446	9192	10675	10168	12910	11098	17430	19286
	11034	9620	9366	7746	9873	10534	10406	11541	15153	21606
	9910	9008	7533	8217	7481	8927	10876	12855	14736	19598

## Sheet: Figure 3d
		Control	siMMP14 5nM	siMMP14 10nM	siMMP14 30nM
		3428	2224	1532	1410
		4288	2840	2196	1871
		4004	2676	2368	1992

## Sheet: Figure 3e
		Control	siMMP14 5nM	siMMP14 10nM	siMMP14 30nM
		12312	6596	4560	3532
		9744	6796	5892	3548
		9208	6520	5540	4016

## Sheet: Figure 3g
	Control			ACE2			ACE2+MT1(FL)			ACE2+MT1(E240A)
	0.388234	0.484645	0.641713	0.898132	0.607097	0.837987	2.70382	2.65737	2.28945	0.334482	0.399149	0.552865

## Sheet: Figure 3h
	Control			ACE2(FL) 1ng/ml			ACE2(FL) 100ng/ml			ACE2(FL)+MT1 1ng/ml			ACE2(FL)+MT1 100ng/ml
	0.757858	0.986233	0.959264	3.01049	2.04911	1.62451	2.48802	2.93834	3.68075	4.75683	3.97237	3.93128	5.85634	5.52127	4.70763

## Sheet: Figure 3i
			Control			shMMP14
		MOI 0.1	0.0065695	0.00762525	0.00932293	0.00454974	0.00522628	0.00301213
		MOI 1	0.160428	0.198196	0.218393	0.0549781	0.0674518	0.0649287

## Sheet: Figure 4a
		Control			rACE2(1-706)
	0.1 ng/ml	0.00218978	0.00106126	0.00290953	0.0116414	0.0151634	0.00777089
	1 ng/ml	0.00247218	0.00152709	0.00142482	0.0111203	0.0188305	0.0206078
	100 ng/ml	0.00129754	0.00198727	0.00340059	0.0210511	0.0248421	0.0123014

## Sheet: Figure 4c
		Control			rACE2(1-706)
	0.1 ng/ml	0.00070504	0.00243815	0.00089241	0.00385247	0.00497875	0.00526263
	1 ng/ml	0.00231463	0.00167689	0.002022	0.00696819	0.00612956	0.00650155
	100 ng/ml	0.00152181	0.00082404	0.00243815	0.0055627	0.00767829	0.00803214

[truncated: 30 more sheets: Figure 4f_1, Figure 4g_1, Figure 5a_1, Figure 5b_1, Figure 5c_1, Figure 5d_1, Figure 5e_1, Figure 6a, Figure 6b, Figure 6d, Figure 7c, Figure 7e, Figure 7f, Figure 7h, Supplementary Figure 6b_1, Supplementary Figure 7a, Supplementary Figure 7b_1, Supplementary Figure 7c_1, Supplementary Figure 7d_1, Supplementary Figure 8a_1 …]
